# Supplementary material for: HO-3867 Induces Apoptosis via the JNK Signaling Pathway in Human Osteosarcoma Cells
Source: Pharmaceutics. 2022 Jun 13;14(6):1257. doi: 10.3390/pharmaceutics14061257 (PMC9229449; doi:10.3390/pharmaceutics14061257)
Supplement: Supplementary file 1 [file pharmaceutics-14-01257-s001.zip]

Archive with 1 entries (1 files):
- pharmaceutics-1739997-supplementary.pdf
